# Supplementary material for: New site at Olduvai Gorge (AGS, Bed I, 1.84 Mya) widens the range of locations where hominins engaged in butchery
Source: Sci Rep. 2022 Jun 13;12:9794. doi: 10.1038/s41598-022-14031-1 (PMC9192694; doi:10.1038/s41598-022-14031-1)
Supplement: Supplementary file 1 — Supplementary Information. [file 41598_2022_14031_MOESM1_ESM.xlsx]

## Sheet: n-Alkanes
	Relative abundances of n-alkanes in the AGS samples (% of the F1 fraction).
	Sample	nC16	nC17	nC18	nC19	nC20	nC21	nC22	nC23	nC24	nC25	nC26	nC27	nC28	nC29	nC30	nC31	nC32	nC33	nC35
	AGS-1	0.0820784	0.215454	0.80362	0.746472	1.15461	1.77857	2.6066	4.43134	3.98197	6.67369	5.43001	8.58792	3.72563	11.3003	4.54012	27.6433	1.23001	13.6762	1.39214
	AGS-2	0.191272	0.487085	1.65669	1.26255	2.50937	2.75748	3.1822	5.77272	4.70756	8.12781	5.15556	9.48897	3.51106	10.2686	2.4741	30.2763	0.97766	6.76669	0.426331
	AGS-3	0.256499	0.578281	1.53405	1.44963	1.31964	2.27641	2.06293	4.12154	3.38616	5.36813	5.31487	8.41381	3.3808	9.64427	3.20525	30.6043	1.5555	13.7447	1.78321
	AGS-4	0.415161	0.638826	1.6523	1.76267	1.39583	2.52471	2.60298	5.09584	4.20435	6.29779	5.86389	9.46151	4.15579	10.0626	3.58082	22.5574	1.59111	14.5266	1.60985
	AGS-5	0.514744	0.916816	2.38014	2.08685	1.49086	2.61389	2.01237	4.23727	2.7537	4.95786	5.48424	8.22293	3.27777	8.11195	2.53965	29.1957	1.30555	14.8187	3.07903
	AGS-6	1.02055	1.50545	4.1624	2.0693	1.81842	2.98298	2.43642	4.92029	3.2497	6.27007	5.96756	9.43082	4.07086	9.4321	3.25909	20.9045	1.86837	11.2625	3.36858
	AGS-7	0.286792	0.635984	1.4383	1.52643	1.5172	2.40464	2.14456	4.20802	3.73959	4.81079	6.16235	8.2472	3.41752	7.26233	3.55957	25.5287	1.71646	17.7189	3.6746
	AGS-8	0.982381	1.46826	4.01491	2.26397	2.6576	2.25428	2.17228	3.60606	2.55302	5.19629	4.99186	8.03987	3.38886	7.83061	3.26095	27.703	1.6462	11.9475	4.02215
	AGS-9	0.214591	0.47243	1.50104	1.18462	1.554	2.18774	2.56459	5.16329	3.84986	7.28633	6.11511	9.90173	4.08363	10.0194	3.28466	28.1273	1.6339	8.17834	2.67738
	AGS-10	0	0.0614235	0.469045	0.435718	0.587564	0.773126	1.12609	2.5075	2.50497	7.00351	4.95532	10.5108	4.19544	9.81585	3.74977	37.914	1.4782	10.6165	1.2951
	AGS-11	0.0433099	0.128794	0.371842	0.593413	0.638735	1.3456	2.15566	4.16654	3.94138	7.20206	5.25958	10.2498	5.25184	12.8934	4.59752	20.3224	2.47691	14.9927	3.36839
	AGS-12	0.69647	1.66882	6.49791	2.73958	3.45284	3.0099	2.35218	4.67572	3.12171	5.63762	5.57486	7.90722	3.0522	9.17294	2.29198	24.371	1.26398	10.747	1.76606
	AGS-13	0.437822	0.875063	2.81626	1.15621	2.16566	1.86149	2.51618	5.22226	4.05605	7.38083	5.87428	10.1897	4.70239	11.2199	3.68851	23.6541	1.61335	8.25785	2.3121
	AGS-14	0.0382855	0.15393	0.982499	0.676738	0.984621	1.34993	1.69405	3.68369	3.24619	5.79722	4.39838	7.34931	3.10283	10.6422	2.60076	30.8579	1.35027	17.3424	3.74883
	AGS-15	0.139479	0.32448	1.20594	1.05298	1.57203	1.73403	2.13219	4.76279	3.76711	7.11368	6.19848	9.93592	4.6492	11.973	4.378	19.7806	2.1779	12.4675	4.63458
	AGS-16	0	0.239802	0.841127	0.828326	0.991985	1.63587	1.50578	3.50013	3.2124	6.13252	5.05747	7.90854	2.96531	10.3021	2.54274	36.4671	1.38779	14.3725	0.108494
	AGS-17	0.100815	0.467112	1.58131	1.23753	0.926809	1.66444	1.4808	3.66142	3.40008	7.01132	6.47263	12.0305	5.2262	10.7448	2.92698	27.5739	1.22264	10.1728	2.09791
	AGS-18	0	0.0914481	0.8003	0.682086	0.856423	0.856112	0.920329	2.43455	2.73512	4.8762	4.62056	8.86428	3.27389	12.0595	2.36402	31.2352	1.54307	18.1595	3.62748
	AGS-19	0.0543253	0.298761	1.51165	1.91461	1.66736	3.15868	2.33216	6.37547	5.26907	10.2762	9.16523	13.2275	3.9289	8.60742	1.87976	20.2828	0.660874	7.39441	1.99477
	AGS-20	0.102801	0.514218	1.57384	1.58074	0.945376	1.78147	1.60167	3.73625	3.51803	7.3337	6.49853	10.9219	4.0309	9.98353	2.37914	27.3931	1.11968	12.332	2.65306
	AGS-21	0.292674	0.932976	3.43472	2.22513	1.97132	2.69826	2.05691	5.71869	4.53218	7.57442	7.69984	10.586	3.59605	9.12954	2.22856	23.2227	0.971406	9.53218	1.5964
	AGS-22	0.0492616	0.167991	0.897502	1.71699	1.42926	2.50459	2.20198	5.78447	5.42043	8.58998	7.96939	12.2942	3.73877	8.51847	1.99715	23.1406	1.01892	11.0013	1.55869
	AGS-23	0	0.0928167	1.16367	0.989423	1.58503	1.19163	0.773548	1.79704	1.46874	4.15229	4.03054	6.45109	2.25037	10.3277	2.57147	31.8028	1.8572	22.2742	5.22043
	AGS-24	0	0	0.494194	0.57933	0.987098	1.60519	1.73003	4.25936	4.89201	10.4225	8.09033	12.8193	5.12101	10.0942	2.5993	22.028	1.01666	10.0672	3.19431

## Sheet: FAMEs
		Relative abundances offatty acids methyl esters (FAMEs) in the AGS samples (% of the FAMEs fraction).
	Sample	C12	C13	C14	C15	C16	C16:1	C17	C17:1	C18	C18:1 (z)	C18:1 (e)	C18:2 (z)	C18:3 gamma	C19	C20	C20:1	C22:2	C22	C22:1
	AGS-1	0.367762	0.262113	2.27325	1.79698	12.5792	0.791559	0.868094	0.366636	7.50153	0.0232839	7.32597	0.000693361	0.0250814	0.642044	2.39463	1.42462	0.898104	3.39854	7.96434
	AGS-2	12.8736	0	1.9345	0.367542	42.6679	0	0.282991	0.148679	25.159	5.22044	0.526509	0.198507	0	0.101957	0.762572	0	0.148037	1.20172	2.90438
	AGS-3	0	0	1.20154	0	12.6305	0	0.403539	0	7.69422	16.9186	3.61129	0	0	0	1.48463	1.32458	0	1.99655	12.9973
	AGS-4	13.7441	0.066239	1.93134	0.417932	39.8558	0	0.357937	0.505804	25.7535	4.89787	0.354293	0.242582	0	0.0922002	1.17026	0	0.131469	2.09708	1.92787
	AGS-5	4.31214	0.0172726	0.996137	0.273857	36.0813	0.00960088	0.239599	0.156642	31.1523	5.11795	0.382012	0.46353	0.0158209	0.0641913	0.942312	0.0648639	0.0761901	1.46534	4.20643
	AGS-6	7.64781	0	1.45555	0.266776	46.3703	0	0.25169	0.213675	30.3668	5.3175	0.275982	0.0850503	0	0.0834787	0.914561	0	0.0850273	1.0003	2.31502
	AGS-7	8.91407	0	1.80899	0.401765	40.6735	0	0.278777	0.132767	30.562	4.34876	0.425693	0.142659	0	0	1.07432	0	0.0666229	1.93725	3.5074
	AGS-8	0	0	1.25312	0	17.7897	0	0.334904	0	11.2379	33.7875	2.12436	6.49368	0	0	1.10441	0.966562	0	1.17221	13.356
	AGS-9	2.00322	0.0312196	0.926781	0.40106	26.8468	0	0.491765	0.186425	20.9416	2.99457	0.338976	0.153289	0.0589241	0.263641	2.59031	0.0187287	0.309926	3.94555	0.63707
	AGS-10	0	0	0	2.07694	29.0693	0	0	1.3018	19.0434	9.00661	0	0	0	0	5.00296	0	0	2.72807	2.59488
	AGS-11	0	0.0697123	1.1198	0.701934	26.3869	0	0.623076	0.266432	13.0485	7	0.509413	0.483538	0.294037	0.209124	1.75231	0	0.260688	2.23848	0.448688
	AGS-12	0	0	1.96016	0.795114	47.1827	0	0.904347	0.333614	26.1746	9.30937	0.662773	0	0.491428	0	2.35638	0	0	2.49712	1.38768
	AGS-13	0	0.0506222	1.81366	0.631782	20.5185	0	0.636192	0.250139	19.4068	2.54144	0.485342	0.321851	0.0912728	0.245744	2.50292	0.0976028	0.347835	3.44861	1.85574
	AGS-14	3.14447	0.0767117	2.08119	0.935343	28.7268	0	1.09357	0.534552	22.968	0.289048	0.150094	0.116131	0.132966	0.400252	5.60885	0	0.448901	5.37488	0.0509554
	AGS-15	6.58332	0.0625957	1.86888	0.557169	27.5704	0	0.579126	0.329427	21.5817	1.64167	0.155747	0.0938237	0.029751	0.254503	3.5748	0.0299645	0.308627	3.75749	0.861172
	AGS-16	0	0	1.9892	0	37.9968	0	1.22122	0	23.4969	2.88557	0	0	0	0	8.4179	0	0	6.39013	0
	AGS-17	0.128261	0.178954	1.5847	0.95452	9.06662	0.761896	0.779234	0.276427	4.69877	3.69727	7.95903	4.13669	0	0.513083	1.77285	0.758765	0.651593	2.38321	12.6112
	AGS-18	0.191143	0	0.753786	1.10221	10.6257	0	0.545784	0.264052	8.66132	2.48963	0.413473	0	0	0.358588	3.00061	0	0.518641	4.38777	0.860535
	AGS-19	0	0	1.9848	0.84272	38.7491	0	0.618353	0.211711	37.3855	2.19681	0.206602	0	0	0.275783	1.46879	0	0.270364	2.17462	3.16365
	AGS-20	0	0	2.487	0.981853	42.8343	0	0.923136	0.420165	31.0916	1.0701	0.20976	0	0	0.453539	2.20961	0	0.491124	2.1538	0
	AGS-21	2.13595	0.0430651	1.79115	0.530403	34.4184	0.00206804	0.566533	0.301423	33.9481	2.4809	0.30955	0.136103	0.0374234	0.209566	2.56029	0.0438869	0.218578	4.14252	2.42251
	AGS-22	0	0	0.928078	0.646542	18.5463	1.03619	0.378445	0.487123	15.885	21.9267	1.76354	2.46722	0	0	1.21102	0.494485	0	2.23717	15.2951
	AGS-23	0	0.0421521	1.64274	0.691366	33.6155	0	0.555445	0.542632	27.4007	0.430889	0.236383	0.0431541	0.0974752	0.170456	3.80198	0	0.188677	5.18695	0.183954
	AGS-24	0	0	0.650454	0.492189	45.6284	0	0.66601	0	31.9701	0	0	0	0	0.188514	1.5458	0	0.188265	1.54869	0
	Sample	C23	C24	C24:1	C25	C26	C27	C28	C29	C30	C31	C32
	AGS-1	1.94692	4.92636	0.0331162	7.52585	9.65631	5.79648	5.80228	4.94362	5.15836	0	0.0040031
	AGS-2	0.415095	1.06735	0	0.691877	1.0807	0.718458	1.05917	0.19167	0.277305	0	0
	AGS-3	0.458683	1.97354	0	1.19292	5.75557	2.0242	4.38907	2.9069	2.68813	2.09009	3.95082
	AGS-4	0.153815	1.57788	0	0.617336	1.50335	0.763972	1.17927	0.192952	0.465151	0	0
	AGS-5	0.199458	1.01062	0.0139613	0.903409	1.97257	1.623	3.22967	1.4538	1.70023	0.698053	1.14184
	AGS-6	0.134556	0.506929	0	0.337999	0.510644	0.336069	0.910009	0.354983	0.147715	0	0.111639
	AGS-7	0.201017	1.17964	0	0.47959	0.868604	0.693921	1.22216	0.52628	0.350769	0.20348	0
	AGS-8	0	1.16996	0	0.869073	1.4762	1.34718	2.11832	1.12755	1.3678	0	0
	AGS-9	0.803487	4.1389	0.00685728	2.25962	6.00364	4.53299	8.85028	2.82239	4.14828	1.29828	1.9954
	AGS-10	0	3.27199	0	0	4.79484	3.32958	9.35909	3.59177	4.8288	0	0
	AGS-11	0.578295	3.4368	0	1.84057	5.4641	4.60217	12.4192	4.5984	6.2416	2.04074	3.2782
	AGS-12	0	1.34247	0	0.582323	1.51637	0.637057	1.86651	0	0	0	0
	AGS-13	0.679738	3.58083	0	1.79783	5.6348	4.33054	11.3748	4.53809	6.47957	2.33767	4.00009
	AGS-14	0.571478	3.30205	0	0.929556	3.50123	2.24179	6.67974	2.0886	4.48311	1.18619	2.88355
	AGS-15	0.534242	3.45137	0	1.32991	4.22726	2.8461	6.9462	2.58075	4.17872	1.37933	2.67936
	AGS-16	0	4.40331	0	0	4.13471	0	6.16633	1.26987	1.62807	0	0
	AGS-17	0.905573	2.02255	0.15715	1.42768	7.88461	2.89235	5.83985	5.22264	7.73072	4.00244	6.66166
	AGS-18	0.884507	4.28833	0.727814	1.39932	5.64636	4.12157	11.7709	6.37792	13.7227	5.18524	10.6389
	AGS-19	0.271784	0.813654	0	0.328067	0.766188	0.764207	2.7564	1.27132	2.28201	0.452773	0.744831
	AGS-20	0.55173	1.38746	0	0.526213	1.48368	1.49747	3.91831	1.59237	2.63813	0.531099	0.547596
	AGS-21	0.296787	1.80886	0.0161219	0.402003	1.47842	1.11283	3.44022	1.23345	2.18561	0.607122	1.10931
	AGS-22	0.284913	1.4268	0.433774	0.667837	1.91844	1.35898	3.77281	1.33877	2.49641	0	1.70178
	AGS-23	0.239278	3.09863	0	0.356028	2.50555	0.605258	4.81704	1.03923	6.25015	1.55497	4.70346
	AGS-24	0.293071	1.37869	0	0.663307	2.0729	2.04055	4.83863	1.71931	3.08996	0.217795	0.807393

## Sheet: Alcohols
	Relative abundances of alchools in the AGS samples (% of the F3 fraction).
	Sample	nC16	nC17	nC18	nC21	nC24	nC26	nC27	nC28	nC29	nC30	nC31	nC32	Cholesterol	ß-Sitosterol
	AGS-1	2.66106	0	52.9967	0.534801	3.94409	4.45789	3.56228	7.96986	7.10802	7.36815	0	9.32171	0.0455974	0.0298628
	AGS-2	2.21565	0	53.0095	0.659928	3.54913	4.18669	5.26443	7.02057	9.20049	6.97344	0	7.72324	0.079603	0.117313
	AGS-3	2.60244	0.34586	69.9597	0.594068	2.361	2.40345	1.98252	4.59553	2.83649	4.33114	0.332636	7.54162	0.0461638	0.0674437
	AGS-4	1.53464	0	43.9486	0.77587	4.38264	5.7657	3.12981	10.9188	5.45187	7.0899	0	16.9261	0.0347764	0.0411901
	AGS-5	1.98794	0	66.1795	0	1.4667	1.63927	2.62007	5.38905	5.88291	4.11599	0	10.6362	0.0476553	0.0347758
	AGS-6	2.76751	0.454833	53.3903	0.614796	2.97943	3.23692	4.48659	6.91046	6.58212	5.46581	2.25562	10.7553	0.0538564	0.0464061
	AGS-7	2.15309	0.580686	44.9504	0.689054	2.192	3.15571	6.97023	6.89329	6.86465	7.12696	1.83116	16.3319	0.182511	0.0783093
	AGS-8	3.12771	0	49.4894	0	2.65941	3.41028	5.11156	8.635	8.87303	4.5756	0	14.0044	0.0567599	0.0568306
	AGS-9	0.948526	0.23345	20.5611	1.05376	3.78732	5.87238	7.80849	11.5563	10.036	11.0568	2.5719	24.4006	0.0553995	0.057916
	AGS-10	0.795821	0	10.8482	2.32706	2.4343	5.95177	4.21892	21.0404	3.75014	13.4046	4.24189	30.783	0.0901487	0.113723
	AGS-11	0.695378	0.241221	11.7077	0.741471	4.45719	7.60973	4.96841	14.5225	11.1672	17.1298	0.61091	26.0044	0.0518157	0.0922802
	AGS-12	1.51447	0	28.9745	0	2.04748	4.33623	1.96634	14.5362	6.50388	10.0422	0	29.8726	0.0813073	0.124898
	AGS-13	2.65162	0.326197	39.1639	0.565779	3.46151	5.25697	2.21089	10.692	5.52466	8.45083	3.17895	18.4463	0.0316518	0.0387514
	AGS-14	0.849782	0	19.2505	0	2.02206	4.74307	1.96639	20.2206	3.94149	11.6934	2.45051	32.8622	0	0
	AGS-15	1.24595	0	24.6377	0	2.17582	3.80521	1.64219	13.1931	7.02301	11.6087	1.42287	33.2283	0.0171048	0
	AGS-16	0.687469	0	27.4287	0	2.15893	5.65114	2.45562	28.0525	3.86279	15.9475	2.18169	11.5217	0.0344643	0.0174284
	AGS-17	2.27701	0	46.9394	0	2.49837	5.22028	2.14794	16.1426	5.90491	8.70427	0.476582	9.60258	0.0306393	0.0554592
	AGS-18	1.3047	0	14.1208	0	1.04799	3.10615	1.39261	22.0993	2.79155	16.8402	2.24495	35.0517	0	0
	AGS-19	2.43621	0	64.4046	0	1.56378	2.75744	1.1009	10.2878	3.78852	4.44263	0	9.12862	0.0423255	0.0471561
	AGS-20	1.56413	0	37.0158	0	2.64376	6.13315	2.09638	19.6299	5.47099	8.61151	1.84021	14.9681	0.0260573	0
	AGS-21	2.07263	0	47.8536	0	2.22227	4.27993	1.49142	14.25	3.59586	6.74678	0	17.3723	0.0398275	0.0754793
	AGS-22	1.02655	0	29.4895	0	1.51215	4.10299	1.48704	22.632	3.27354	7.77842	0	28.6225	0.0368164	0.0385003
	AGS-23	1.12945	0	18.2232	0	0.699999	3.19448	0.924488	18.1876	1.17169	8.07225	1.87659	46.5203	0	0
	AGS-24	2.15096	0	28.1233	0	2.91528	6.28045	1.80342	20.6767	0	13.5887	0	24.4611	0	0

## Sheet: Proxies
	Various organic geochemical proxies for organic matter preserved in fluvial lacustrine deposits ( lake-margin) dated up to 1.8 Ma at Olduvai Gorge
	Sample	Paq	API 26ol/n29	C33/C31	Palg	ACL(16-35)	CPI	TARFA	δ13Cn23	δ13Cn25	δ13Cn27	δ13Cn29	δ13Cn31	δ13C16:0	δ13C18:0
	AGS-1	0.221885	0.282894	0.49474	0.0241051	28.5337	3.43483	0.911914	-26.6128	-26.5635	-26.6207	-27.6004	-26.0102	-28.3453	-28.0169
	AGS-2	0.255311	0.28963	0.223498	0.0413679	27.6084	3.61318	0.0459743	-26.7187	-26.7898	-27.0457	-27.8476	-26.1199	-27.7096	-26.1673
	AGS-3	0.190792	0.199494	0.449111	0.0479679	28.493	3.91032	0.562948	-26.4042	-26.9928	-26.7535	-27.3993	-25.8109	-28.5105	-27.9019
	AGS-4	0.258866	0.364267	0.643981	0.0685722	28.0393	3.18511	0.0630805	-26.2249	-26.5895	-26.7637	-27.2933	-25.679	-27.8852	-26.4298
	AGS-5	0.197733	0.168109	0.507563	0.0745117	28.3424	4.16679	0.0910581	-26.4553	-26.5552	-25.9554	-26.1045	-25.187	-27.995	-26.6818
	AGS-6	0.269472	0.255499	0.538762	0.105415	27.4915	3.1362	0.0246517	-26.2574	-26.9956	-26.0818	-26.9589	-25.5745	-27.9458	-26.8553
	AGS-7	0.21571	0.302909	0.694079	0.0618655	28.6075	3.41444	0.0447728	-25.45	-25.7269	-24.6695	-25.7877	-24.6519	-27.9239	-26.6828
	AGS-8	0.198538	0.303382	0.431269	0.0950502	27.9155	3.74512	0.157343	-25.3817	-25.1689	-24.9961	-26.3573	-25.0091	-27.9291	-26.2123
	AGS-9	0.246058	0.369523	0.290761	0.0416305	28.0536	3.30252	0.389875	-26.9705	-25.9624	-26.1175	-26.7122	-25.685	-27.5694	-26.688
	AGS-10	0.166158	0.377468	0.280016	0.0103084	29.0897	4.40884	0.36219	-25.3863	-24.775	-25.1392	-26.6123	-25.5127	-26.228	-26.1517
	AGS-11	0.25499	0.371149	0.737743	0.0212802	28.7407	3.04794	0.525706	-25.9382	-25.9331	-25.8862	-26.7768	-25.227	-26.9808	-27.0843
	AGS-12	0.235157	0.320984	0.440974	0.116156	27.0703	3.67559	0.062739	-26.761	-26.6081	-26.668	-26.3368	-24.9627	-27.7691	-28.6087
	AGS-13	0.265456	0.319051	0.349108	0.0550401	27.6817	3.02936	0.493315	-26.76	-26.6053	-26.7591	-27.1405	-25.9512	-27.2966	-26.6755
	AGS-14	0.18597	0.308287	0.562008	0.0196233	29.1627	4.77182	0.250726	-26.1951	-25.5025	-25.2186	-24.9208	-24.9803	-27.0017	-25.7198
	AGS-15	0.272208	0.241168	0.630289	0.0415759	28.3672	2.97036	0.286643	-26.5654	-26.0678	-26.2276	-26.2095	-25.4723	-27.9542	-27.4461
	AGS-16	0.170786	0.354232	0.394123	0.0223283	28.8927	4.77192	0.231627	-26.5082	-26.158	-25.7217	-25.7807	-24.7146	-27.4398	-26.7518
	AGS-17	0.217849	0.326981	0.368928	0.0425912	28.3059	3.52524	1.02586	-27.2343	-27.2153	-27.37	-28.3999	-25.1304	-27.7608	-26.8229
	AGS-18	0.144466	0.204815	0.581378	0.0175531	29.4349	5.1673	1.08307	-27.2353	-27.0908	-26.4609	-25.2516	-23.9216	-27.7786	-26.5647
	AGS-19	0.365635	0.242629	0.364565	0.0711613	27.2573	2.95837	0.0555079	-27.7607	-27.3129	-27.37	-28.3047	-25.6669	-28.1633	-27.33
	AGS-20	0.228498	0.380547	0.450187	0.0530751	28.3646	3.86035	0.0888522	-27.0193	-26.6843	-27.1242	-27.448	-25.076	-27.7535	-27.3624
	AGS-21	0.291226	0.319172	0.410467	0.0889347	27.354	3.22082	0.0958912	-27.8383	-28.1872	-27.8359	-26.6313	-25.3259	-28.0494	-26.8396
	AGS-22	0.31226	0.325081	0.475411	0.0561942	27.7828	3.19336	0.201306	-27.5939	-26.7912	-26.6346	-27.2483	-25.161	-27.4325	-26.6389
	AGS-23	0.123739	0.236239	0.700384	0.0250444	29.7717	6.17758	0.166317	-27.77	-25.7259	-25.587	-25.4718	-25.3928	-27.2621	-26.1642
	AGS-24	0.313688	0.383548	0.457018	0.0177157	28.1734	3.0743	0.105947	-26.6499	-27.4332	-26.7117	-26.6699	-25.2479	-27.7838	-26.7936
	Paq: Ratios of macrophytic lipids (n-C23 + n-C25) relative to macrophytic and terrestrial lipids (n-C23 + n-C25 + n-C29 + n-C31).
	C33/C31: Ratio of n-C33 to n-C31, (higher values, more grasses).
	TARFA: Terrigenous to aquatic n-alkanoic acids ratio reflecting the importance of terrigenous and aquatic sources (C24 + C26 + C28)/(C14 + C16 + C18) (higher values, more terrestrial input).
	Palg: Ratios of algal lipids (n-C17 + n-C19) relative to algal and terrestrial plant lipids (n-C17 + n-C19 + n-C29 + n-C31) higher values, more algal input).
	ACL= ∑(Cn x n) / ∑(Cn) Average chain length of individual n-alkane abundances.
	CPI= [∑odd(C21-33) + ∑odd(C23-35)]/(2∑even C22-34) Carbon preference index, indicative of the abundance of odd over even carbon chain lengths (lower CPIs often indicative of microbial degradation or maturation of the sample).
	API=[C26-OH]/{[C26-OH] + [C29n-alkane]}
